# Supplementary material for: Expression Alterations and Correlative Analysis of TPH1/hsa-miR-194-5p/NEAT1 and MAOA/hsa-miR-1276/NEAT1 Axes in Pediatric Inflammatory Bowel Disease
Source: Int J Mol Sci. 2025 Dec 10;26(24):11923. doi: 10.3390/ijms262411923 (PMC12732696; doi:10.3390/ijms262411923)
Supplement: Supplementary file 1 [file ijms-26-11923-s001.zip]

Archive with 1 entries (1 files):
- ijms-3883434-supplementary.pdf
